# Supplementary material for: n-3 Polyunsaturated Fatty Acids Modulate LPS-Induced ARDS and the Lung–Brain Axis of Communication in Wild-Type versus Fat-1 Mice Genetically Modified for Leukotriene B4 Receptor 1 or Chemerin Receptor 23 Knockout
Source: Int J Mol Sci. 2023 Aug 31;24(17):13524. doi: 10.3390/ijms241713524 (PMC10487657; doi:10.3390/ijms241713524)
Supplement: Supplementary file 1 [file ijms-24-13524-s001.zip]

Archive with 1 entries (1 files):
- ijms-2557055-supplementary.pdf
